# Supplementary material for: Dysregulation of lncRNA MEG3/miR-21-5p Axis Impairs SOX5 Expression in Osteoarthritis
Source: Genes (Basel). 2026 Jun 29;17(7):748. doi: 10.3390/genes17070748 (PMC13409591; doi:10.3390/genes17070748)
Supplement: Supplementary file 1 [file genes-17-00748-s001.zip]

Archive with 1 entries (1 files):
- genes-4334095-supplementary.xlsx
