# Supplementary material for: Dysregulation of lncRNA MEG3/miR-21-5p Axis Impairs SOX5 Expression in Osteoarthritis
Source: Genes (Basel). 2026 Jun 29;17(7):748. doi: 10.3390/genes17070748 (PMC13409591; doi:10.3390/genes17070748)
Supplement: Supplementary file 1 [file genes-17-00748-s001.zip › genes-4334095-supplementary.xlsx]

## Sheet: Table S1
Table S1: Significant DE lncRNAs OA vs healthy cartilage (adjusted p value＜0.05; absolute Log2FoldChange>0.5), as calculated by DESeq2
Gene symbol	Ensembl ID	log2FC	padj	Gene-biotype
LGALS8-AS1	ENSG00000223776	-2.48555	0.000633764	lncRNA
TOB1-AS1	ENSG00000229980	-1.78285	1.16595e-05	lncRNA
LINC00313	ENSG00000185186	-1.77065	0.00773349	lncRNA
MATN1-AS1	ENSG00000186056	-1.75448	1.16595e-05	lncRNA
SMG7-AS1	ENSG00000232860	-1.72167	0.000331539	lncRNA
FAM157A	ENSG00000276938	-1.68048	0.000572147	lncRNA
ALDH1L1-AS2	ENSG00000246022	-1.57231	0.00386111	lncRNA
FOXD2-AS1	ENSG00000237424	-1.45505	6.85626e-10	lncRNA
IDI2-AS1	ENSG00000232656	-1.41391	8.40246e-05	lncRNA
ENO1-AS1	ENSG00000230679	-1.36573	0.0296936	lncRNA
EPN2-AS1	ENSG00000235397	-1.34339	0.000126018	lncRNA
FLJ13224	ENSG00000282176	-1.34299	0.0453158	lncRNA
ASH1L-AS1	ENSG00000235919	-1.28339	2.3426e-06	lncRNA
NEAT1	ENSG00000245532	-1.27191	1.2076e-10	lncRNA
SBF2-AS1	ENSG00000246273	-1.18227	1.51631e-05	lncRNA
CIRBP-AS1	ENSG00000267493	-1.17876	0.000636472	lncRNA
LINC00092	ENSG00000225194	-1.14829	0.0111282	lncRNA
MRPL23-AS1	ENSG00000288320	-1.11681	0.0135043	lncRNA
HM13-AS1	ENSG00000230613	-1.10824	0.0402357	lncRNA
MIR155HG	ENSG00000234883	-1.10404	0.011143	lncRNA
FAM222A-AS1	ENSG00000255650	-1.09542	0.0291378	lncRNA
PXN-AS1	ENSG00000255857	-1.08681	0.00531522	lncRNA
ARIH2OS	ENSG00000221883	-1.07623	0.00520905	lncRNA
HOXA11-AS	ENSG00000240990	-1.04264	0.0138355	lncRNA
MIR210HG	ENSG00000282810	-1.02366	0.0453158	lncRNA
SNHG1	ENSG00000255717	-0.988	6.85626e-10	lncRNA
GAS6-AS1	ENSG00000233695	-0.977418	0.0242576	lncRNA
SNHG15	ENSG00000232956	-0.94295	7.11384e-10	lncRNA
ADPGK-AS1	ENSG00000260898	-0.912078	0.0378024	lncRNA
MEG3	ENSG00000214548	-0.886602	0.0078204	lncRNA
TRAF3IP2-AS1	ENSG00000231889	-0.821114	0.00791086	lncRNA
ACVR2B-AS1	ENSG00000229589	-0.804859	0.00940277	lncRNA
ST7-AS1	ENSG00000227199	-0.793991	0.000934207	lncRNA
SPAG5-AS1	ENSG00000227543	-0.697677	0.00648422	lncRNA
FAM13A-AS1	ENSG00000248019	-0.610902	0.018242	lncRNA
NOP14-AS1	ENSG00000249673	-0.558809	0.00543477	lncRNA
TTC28-AS1	ENSG00000235954	-0.546831	0.000525057	lncRNA
HEIH	ENSG00000278970	-0.534046	0.0242576	lncRNA
LINC00667	ENSG00000263753	0.552217	0.00471094	lncRNA
HCG18	ENSG00000235727	0.653956	0.0402357	lncRNA
THRB-AS1	ENSG00000228791	0.654186	0.0376817	lncRNA
MIR600HG	ENSG00000236901	0.676862	0.0335769	lncRNA
FGD5-AS1	ENSG00000225733	0.681612	0.000885998	lncRNA
ZNF503-AS2	ENSG00000237149	0.689523	0.0411941	lncRNA
PARD6G-AS1	ENSG00000267270	0.693785	0.0215169	lncRNA
LINC00242	ENSG00000229214	0.810992	0.00240966	lncRNA
MTOR-AS1	ENSG00000225602	0.819299	0.024657	lncRNA
BDNF-AS	ENSG00000245573	0.828618	0.0474079	lncRNA
LINC00574	ENSG00000281305	0.921658	0.0320222	lncRNA
DHRS4-AS1	ENSG00000285282	0.941926	2.1166e-05	lncRNA
LINC00607	ENSG00000235770	0.95403	0.0242576	lncRNA
BCDIN3D-AS1	ENSG00000258057	1.03681	0.000408267	lncRNA
FBXL19-AS1	ENSG00000260852	1.07288	0.000128386	lncRNA
MIR497HG	ENSG00000267532	1.12379	0.00105379	lncRNA
CRNDE	ENSG00000245694	1.13364	0.0132178	lncRNA
DNM3OS	ENSG00000230630	1.29758	4.89545e-10	lncRNA
LINC00710	ENSG00000229240	1.33551	0.0421994	lncRNA
HOTAIRM1	ENSG00000233429	1.34153	0.0295762	lncRNA
TAPT1-AS1	ENSG00000263327	1.34589	0.043327	lncRNA
MEG9	ENSG00000223403	1.40572	0.0049793	lncRNA
LINC00426	ENSG00000238121	1.42637	0.0242576	lncRNA
LINC00654	ENSG00000205181	1.46569	0.000286516	lncRNA
PART1	ENSG00000152931	1.66941	0.000194568	lncRNA
CELF2-AS2	ENSG00000237986	1.77527	0.0013309	lncRNA
MIR31HG	ENSG00000171889	1.81317	0.000286516	lncRNA
A2M-AS1	ENSG00000245105	2.02993	0.000103399	lncRNA
STAU2-AS1	ENSG00000253302	2.08971	0.011143	lncRNA
LINC00853	ENSG00000224805	2.0985	0.0156456	lncRNA
LINC00839	ENSG00000185904	2.11316	0.0012851	lncRNA
LINC00622	ENSG00000260941	2.12615	0.0145341	lncRNA
FAM225A	ENSG00000231528	2.48651	2.1166e-05	lncRNA
MAGI2-AS2	ENSG00000226978	2.55724	0.00604939	lncRNA
ISM1-AS1	ENSG00000226263	2.59214	5.57653e-11	lncRNA
LNX1-AS1	ENSG00000250930	2.65403	0.000194568	lncRNA
LINC00477	ENSG00000197503	2.7022	0.0367658	lncRNA
SLC8A1-AS1	ENSG00000227028	2.83862	0.000346474	lncRNA
PRSS30P	ENSG00000292376	2.8437	0.022586	lncRNA
ABCC5-AS1	ENSG00000223882	2.92336	0.00647967	lncRNA
LINC00520	ENSG00000258791	2.97912	0.0167822	lncRNA
SHANK2-AS1	ENSG00000226627	3.20863	0.0109613	lncRNA
LINC00671	ENSG00000213373	3.32663	0.000636472	lncRNA
